# Supplementary material for: BIRC3 RNA Editing Modulates Lipopolysaccharide-Induced Liver Inflammation: Potential Implications for Animal Health
Source: Int J Mol Sci. 2025 Mar 24;26(7):2941. doi: 10.3390/ijms26072941 (PMC11988743; doi:10.3390/ijms26072941)
Supplement: Supplementary file 1 [file ijms-26-02941-s001.zip]

Archive with 5 entries (5 files):
- Supplementary Table S1.csv
- Supplementary Table S2.csv
- Supplementary Table S3.csv
- Supplementary Table S4.csv
- Supplementary Table S5.csv
