# Supplementary material for: BIRC3 RNA Editing Modulates Lipopolysaccharide-Induced Liver Inflammation: Potential Implications for Animal Health
Source: Int J Mol Sci. 2025 Mar 24;26(7):2941. doi: 10.3390/ijms26072941 (PMC11988743; doi:10.3390/ijms26072941)
Supplement: Supplementary file 1 [file ijms-26-02941-s001.zip › Supplementary Table S1.csv]

Genes	baseMean	logFC	lfcSE	stat	P.Value	padj	regulate	TF
1110032A03Rik	15.3761651862752	7.13791294547556	3.02151462539964	2.36236253350303	0.0181588746240818	0.0939375217797706	Up	-
2210010C04Rik	26.7418639525886	7.93703514934655	2.98242439131602	2.6612695270522	0.00778466146215416	0.0522442857778696	Up	-
4833420G17Rik	12.0981079646315	6.79218790951627	3.01037752522245	2.25625784560505	0.0240544877403391	0.109314283175541	Up	-
4930511E03Rik	40.7916134761102	8.54618597422892	2.97761058434615	2.87014897755865	0.00410278447302326	0.0337860171033526	Up	-
4933431E20Rik	35.8356388261852	8.35954199181978	3.46761858288144	2.41074437456537	0.0159200021217589	0.0872046544794559	Up	-
9330111N05Rik	15.2508736037746	7.12675315897815	2.99612956222559	2.37865319605346	0.017376015055317	0.0914261446037913	Up	-
AA792892	11.6007367442568	6.73170749237792	3.04547719696144	2.21039497491373	0.0270777622532258	0.115362549599681	Up	-
Abcc2	10.0224529161952	-7.088051275	3.44168956872318	-2.059468506	0.0394493790031987	0.145323038539385	Down	-
Abcg2	65.540921960845	-9.79820484	3.01940059957832	-3.245082763	0.00117416492454019	0.011809019364023	Down	-
Abhd2	32.9542768822399	8.23837611254719	2.97992654290716	2.76462389053053	0.00569884618166487	0.0423786925145624	Up	-
Acadm	21.6300510116995	-22.28194059	3.90924486261277	-5.699806835	1.19943257748791e-08	4.47850413246499e-07	Down	-
Acbd4	16.7664709735007	20.6515564177979	3.90890647126287	5.28320556391464	1.26942813515962e-07	1.60576115653696e-06	Up	-
Aco2	90.600021780657	-10.26523225	2.98317188111218	-3.441046194	0.000579469594880327	0.00612938959412208	Down	-
Acot11	18.64053177	-22.08246484	3.90964225742863	-5.648205996	1.62130833703657e-08	4.6776713593845e-07	Down	-
Acot12	11.4773107210126	-7.283577643	3.06369059633422	-2.377386819	0.0174357928584247	0.0914261446037913	Down	-
Acsm2	52.9136469885436	8.92155694728336	2.98617187790363	2.98762338943012	0.00281155776752655	0.025180885990913	Up	-
Acy3	95.9184414076509	-10.34764867	3.56813664918486	-2.900014683	0.00373145180497578	0.0318479016003876	Down	-
Adipor2	16.0490522087333	20.5931474500459	3.90900253533135	5.26813356192933	1.37817821897975e-07	1.69102467468815e-06	Up	-
Adk	15.2485732317175	7.12717249390279	3.44469406367688	2.06902916838287	0.0385433496425565	0.142447861480171	Up	-
Agbl4	91.9217342856282	-10.28613779	2.97196280212873	-3.461058725	0.000538055425226336	0.0057408174500236	Down	-
Agpat2	9.73977949832569	6.47861880679516	3.04983552535898	2.12425186634699	0.0336490882853145	0.130403874728568	Up	-
Alpl	11.531398757836	-7.292799895	3.42651212536208	-2.128344984	0.0333084909788237	0.130157702009607	Down	-
Amotl1	10.4931240179009	-7.153724124	3.0481004094016	-2.346945036	0.0189280467711276	0.096343080838173	Down	-
Anapc2	53.8158852547233	-9.513262014	3.51427573481725	-2.707033463	0.00678874140273179	0.0478723316158156	Down	-
Angptl4	17.1516871181022	7.2966920080319	3.04536743993973	2.39599724891532	0.0165752147252762	0.0892197483975782	Up	-
Aopep	58.1170223922312	21.0639940270923	3.9073791865355	5.39082413595205	7.01352865039065e-08	1.03681923542522e-06	Up	-
Ap2b1	74.0629165869222	-9.974346517	3.48814870595751	-2.859495783	0.00424315059005628	0.0344791110860864	Down	-
Aprt	14.6521327316059	7.06886234482658	3.46227234085074	2.04168293216634	0.0411829928785219	0.149501574739486	Up	-
Armcx5	42.0516230787344	6.26548459897669	2.73325248180777	2.29231826941678	0.0218872843571009	0.102715521713672	Up	-
Ass1	14.6695531905633	-7.639365855	3.51677001750267	-2.172267682	0.0298354781723573	0.122846079588867	Down	-
Atp5d	48.9848243278948	-9.37817342	3.49526981519712	-2.683104285	0.00729422408818894	0.050280971664089	Down	-
Atp5g1	16.354428813724	-21.90271151	3.91004399919435	-5.601653463	2.12316695905823e-08	4.91533180898951e-07	Down	-
Atp5g3	32.9491905194449	21.3225266556431	3.90785226232568	5.4563287515259	4.86079614743445e-08	7.95226249720275e-07	Up	-
Atp5j2	14.0683258612679	-21.69463906	3.90635127364363	-5.553683614	2.79711557258159e-08	5.45590048387619e-07	Down	-
Atp6v1a	77.0155079083066	-10.03104784	3.03004190128489	-3.310531065	0.000931191156160012	0.00976556879152422	Down	-
Atp6v1g1	49.4246656668222	8.82306084119633	2.98600865192216	2.95480082936689	0.00312870961025334	0.0276181776387111	Up	-
AW112010	20.9596707104276	20.9602452789989	3.90847834361061	5.36276357095945	8.19582513273021e-08	1.15589395837471e-06	Up	-
Azi2	14.6281117046936	7.06628993355825	3.00409184407772	2.3522216697498	0.0186616500508301	0.0954076858848689	Up	-
Bbx	14.7116311913389	20.4689069036501	3.90920633092215	5.23607739549056	1.64025193616602e-07	1.91675154826258e-06	Up	TF
Bet1l	17.8223231599272	-22.01736338	3.90977441149377	-5.631364131	1.78789796069631e-08	4.6776713593845e-07	Down	-
Birc3	13.2524364758081	6.92445809548691	3.0123686218066	2.29867554898847	0.021523369973126	0.102115559381764	Up	-
Bmp2k	12.3070191189215	6.81754823319103	3.00835151995555	2.2662073191805	0.0234386927263842	0.107712644102148	Up	-
Bnip3	20.9035673227262	7.58095971354367	3.49623691163197	2.16831979787235	0.0301343631310658	0.123249545206059	Up	-
Brpf1	9.16813866031508	-6.957469222	3.49061586498809	-1.99319246	0.0462403764603061	0.163037189416079	Down	-
Bsnd	25.3229865502823	-22.49256742	3.9088834093981	-5.754218037	8.70437538446411e-09	4.2090845261641e-07	Down	-
Btaf1	33.9472822093852	-22.8942396	3.90834534121471	-5.857783179	4.69086517636594e-09	4.05735323233132e-07	Down	-
C3	64.8572242952251	9.21508325281599	2.98560456786047	3.0865049417511	0.00202524580197148	0.0191152046078385	Up	-
Calr	16.8755108306626	7.27334928133237	3.44971238610184	2.10839295201396	0.0349970135824067	0.13377363135705	Up	-
Camkk2	17.8143754093445	20.7380406004189	3.90878018746716	5.30550187163554	1.12363415069999e-07	1.49858598142271e-06	Up	-
Ccdc117	41.3139022309602	8.56458038605376	2.98212009392158	2.8719770218211	0.00407912626192287	0.0337860171033526	Up	-
Ccdc171	17.2184458832592	7.3019791025046	3.00271761491745	2.43179014444399	0.0150244094747226	0.0834160652736862	Up	-
Ccl24	82.1731364123773	9.55655569966169	2.97188515693903	3.21565443985888	0.00130147444411391	0.0126738820867283	Up	-
Ccn1	39.039374540793	-22.81611171	3.90813948728057	-5.838100659	5.27992569274083e-09	4.05735323233132e-07	Down	-
Cdc123	14.532894990982	-7.623648579	3.4578769834626	-2.204719432	0.0274737886730845	0.115446365417379	Down	-
Cdc14b	11.6490567447978	-7.307016232	3.48361209019766	-2.097540152	0.0359457867026765	0.13555846665123	Down	-
Cenpx	16.8819910335215	-21.94858012	3.90994169919846	-5.613531302	1.9823872101711e-08	4.6776713593845e-07	Down	-
Cflar	43.2964741560631	8.63212723936122	2.97711471556785	2.89949433060887	0.00373765104356627	0.0318479016003876	Up	-
Cmc4	26.5539650631432	-22.56148163	3.90878526096663	-5.771993118	7.83393166034117e-09	4.2090845261641e-07	Down	-
Col13a1	64.5557857881169	21.2675208450055	3.90731754725703	5.44299780803213	5.23912918822581e-08	8.34858638175724e-07	Up	-
Col4a1	21.3669449608868	7.61369254705315	3.4519456921396	2.20562350224403	0.027410372108305	0.115446365417379	Up	-
Cp	26.0643106682854	7.90024989130169	3.00185398570478	2.63179019663305	0.00849362954811858	0.0545637877253482	Up	-
Crocc	24.5541029569917	-8.381370529	2.99160922520513	-2.801626114	0.0050845763301233	0.039737421382556	Down	-
Cry1	22.7880155402065	-5.91802845	2.80583875998722	-2.109183369	0.0349287568386186	0.13377363135705	Down	-
Cryz	206.184879090495	7.66833054834789	2.8875415299063	2.65566069576035	0.00791532111560737	0.0524978324802716	Up	-
Csnk2b	12.6400997345726	-7.423716904	3.44534401115313	-2.154709916	0.0311845413662049	0.125043896262528	Down	-
Ctla2a	32.5844393328828	21.5747144419387	3.90786451025243	5.52084505113639	3.37373188525501e-08	6.08760150471749e-07	Up	-
Ctnnal1	15.5272443956798	-5.404654611	2.7529424621092	-1.963228322	0.0496196498463523	0.172473967029672	Down	-
Cttnbp2	38.8411630852433	8.4756065253297	3.01966495927728	2.80680361551045	0.00500357353739469	0.0393550303229698	Up	-
Cubn	11.9733137065687	-7.347036622	3.44159799919313	-2.134774783	0.0327794110463323	0.129273915316836	Down	-
Cycs	15.7854862273641	-21.85372342	3.90916782480952	-5.590377388	2.26576629361985e-08	5.14832452272511e-07	Down	-
Cyp27b1	28.8405068975483	21.4069907060573	3.90800853537354	5.47772363143295	4.30832332614365e-08	7.34210100163647e-07	Up	-
Cyp2j11	33.434108594854	-8.826848683	3.0047204752288	-2.93766051	0.00330698935405862	0.0289833995530709	Down	-
Cyp4a10	17.9371154731166	-22.02850497	3.90975499627514	-5.634241786	1.75830190502149e-08	4.6776713593845e-07	Down	-
Cyp4b1	188.095945777672	-9.042660616	3.26584896563508	-2.768854503	0.00562537502627838	0.0420874094953876	Down	-
Dab2	64.2885580943717	9.20253713480625	2.99349774884151	3.07417539845074	0.00211085289883942	0.019771118373099	Up	-
Dbi	60.696996941712	-9.687151682	3.48119357139098	-2.782709862	0.00539069893128692	0.0410831527247767	Down	-
Dgat2	21.1024887919019	-22.2486203	3.90930681637605	-5.691193182	1.26154679283821e-08	4.47850413246499e-07	Down	-
Dhrs1	25.3229865502823	-22.49256742	3.9088834093981	-5.754218037	8.70437538446411e-09	4.2090845261641e-07	Down	-
Dhx40	320.337463750302	11.5194007877687	2.96813332112153	3.88102539255751	0.000104016978764884	0.00113954315129029	Up	-
Dis3l2	11.9058330802784	6.76943944340108	3.00262133845204	2.25450986999612	0.0241641104542815	0.109407245488573	Up	-
Dlst	15.6510125206606	-21.84043053	3.91019133463502	-5.585514534	2.33009299656767e-08	5.15498543771829e-07	Down	-
Dph1	33.7379638033711	-8.839641206	3.4664454031786	-2.550059262	0.0107704609335581	0.0664088219370643	Down	-
Dusp3	10.8549227230351	6.63621290174509	3.00636303966228	2.20738906585632	0.0272868896133802	0.115446365417379	Up	-
Dynlt3	13.1510322566009	6.91264973055668	3.45833531048082	1.99883733355965	0.0456259569201738	0.161334435564995	Up	-
Eef1a1	56.9767197381352	-23.59789573	3.90770670661376	-6.038809332	1.55255565980076e-09	2.26477413590801e-07	Down	-
Eef2	76.9615821454105	-5.156423893	2.4686326872779	-2.088777289	0.036727775681637	0.136975625414494	Down	-
Egf	46.2953314423911	-9.296954122	3.45668633416867	-2.689556767	0.00715469770940119	0.0498796255081549	Down	-
Ehhadh	34.879080473162	8.32043879387346	3.59622176946152	2.31366120535979	0.0206863134967352	0.100093450622369	Up	-
Eif2ak2	33.0707742482989	21.5923612246756	3.90784825785981	5.52538374059103	3.28766224793807e-08	6.02083817644777e-07	Up	-
Eif5a	16.7535201269241	-7.831135633	3.44621005220174	-2.272390688	0.0230629236318599	0.106384237955985	Down	-
Emc4	32.7060230617368	21.5495982847398	3.90786040687556	5.51442376161262	3.49924549713487e-08	6.22257134055722e-07	Up	-
Entpd5	9.14723575526056	-6.956794043	3.44288658800411	-2.020628291	0.0433182580214625	0.154960648957244	Down	-
Eppk1	29.7290551556597	5.75739399055158	2.73624414991162	2.10412290538384	0.0353677272775419	0.134519382045139	Up	-
Esam	21.4238240216953	20.3114122953473	3.90843916043672	5.19680912548162	2.02738340175783e-07	2.34679191882723e-06	Up	-
Etfb	20.9811978691516	-22.24033944	3.90932453205107	-5.68904916	1.27748691635106e-08	4.47850413246499e-07	Down	-
Ezr	31.9750723943576	8.1942730676149	3.10407098475972	2.63984719030167	0.00829434166788869	0.0535639854026286	Up	-
Fam107a	53.7683454976061	-9.511950064	3.53456767971452	-2.691121214	0.00712123155420516	0.0498796255081549	Down	-
Fam151a	15.0010970564846	-7.671854737	3.44270855915397	-2.228435723	0.0258514731567698	0.113574188517228	Down	-
Fam53a	18.1997262065033	7.38236105723909	3.52087105441385	2.09674280686434	0.0360163489228206	0.13555846665123	Up	-
Fas	14.2578585279418	-21.71958701	3.90564239914059	-5.561079276	2.68111362943324e-08	5.45590048387619e-07	Down	-
Fbxl17	14.1312537593841	-7.584014095	3.00870112355799	-2.520693742	0.0117123741261903	0.0714979256359976	Down	-
Fbxw5	44.8643959471408	22.0220974315081	3.90756205967635	5.63576396105455	1.74283961723369e-08	4.6776713593845e-07	Up	-
Fbxw7	18.4652770778666	7.40309729134718	3.55862286000715	2.08032645845823	0.0374955995619136	0.139415456552933	Up	-
Fga	93.2690025900805	9.73940000159894	3.0217355544381	3.22311460620518	0.00126804807775883	0.0126495527756918	Up	-
Fgb	214.535033327203	10.941017402442	2.98633142468642	3.66369831291944	0.000248599574854525	0.00269939538359737	Up	-
Fgg	142.228054125197	10.3479889975004	3.17400738652391	3.26022839185427	0.00111322531867539	0.0113827288834559	Up	-
Fkbp8	18.64053177	-22.08246484	3.90964225742863	-5.648205996	1.62130833703657e-08	4.6776713593845e-07	Down	-
Flot2	21.3987362783111	20.9910021215095	3.90844197980895	5.3706828014716	7.84390748134908e-08	1.14577077138278e-06	Up	-
Fmo1	36.497204125867	-8.954052332	3.12425700121247	-2.86597816	0.00415722924920485	0.0340061352584957	Down	-
Fnbp4	12.9183202262231	-7.456509936	3.50855630277621	-2.125235935	0.0335669309196443	0.130403874728568	Down	-
Folr1	21.3520079746655	-8.18068316	3.53676131646495	-2.313043609	0.0207202416121285	0.100093450622369	Down	-
Fuca2	29.5290932973245	-22.69795646	3.90858333585833	-5.807208012	6.35231979083456e-09	4.2090845261641e-07	Down	-
Galnt11	61.7247797163131	-23.29203693	3.90763394420274	-5.960649658	2.51237087967203e-09	2.8024355175978e-07	Down	-
Gatm	17.2336991800532	-21.96692395	3.90987676377054	-5.618316198	1.92827374528885e-08	4.6776713593845e-07	Down	-
Gbp2	138.226170525767	10.3068750805177	3.51247420089283	2.93436321266014	0.00334232837179655	0.0290853681715912	Up	-
Gbp3	57.0772023204332	9.03095864974051	3.51868107769786	2.56657493257364	0.0102708431201924	0.063648103578162	Up	-
Gbp5	14.755608180141	19.9082196776929	3.9092006489308	5.09265741658412	3.53079344089723e-07	4.04886313269243e-06	Up	-
Gcdh	24.2182358506121	21.161744125056	3.90824605980162	5.41463966220443	6.14122532292091e-08	9.30281910027649e-07	Up	-
Gclc	14.7683074537022	7.07930080278306	3.52445880742578	2.00862066762349	0.044577377778491	0.158331417659554	Up	-
Gdap2	65.0688936463045	-9.78793221	3.46665235375571	-2.823453641	0.00475092961742223	0.0378531859777732	Down	-
Gde1	22.535360674274	-22.33623444	3.90914793354512	-5.713837088	1.10456748525901e-08	4.47850413246499e-07	Down	-
Ghitm	9.24073627424401	-6.973524946	3.43906346247342	-2.027739535	0.0425868383788643	0.152789621903118	Down	-
Gimap3	35.4136204171209	8.3420968535513	2.99611910132035	2.78430081430176	0.00536432578097916	0.0410831527247767	Up	-
Glmn	19.8591600924903	-22.16709794	3.90946558386231	-5.670109497	1.42706283981785e-08	4.60791080120133e-07	Down	-
Glycam1	19.1802144483026	-22.12133338	3.90956109586496	-5.65826517	1.52910755256912e-08	4.6776713593845e-07	Down	-
Gm10033	10.4446843527803	6.5800885398625	3.01630117592887	2.18150912527366	0.0291457802557579	0.120817136398023	Up	-
Gm10644	19.5691688738074	-8.053938997	2.99860974114307	-2.685891027	0.00723366769154729	0.0501452556922516	Down	-
Gm11696	27.0933476801186	-8.523334125	3.45699341803784	-2.465533802	0.0136809266253813	0.0780767300899667	Down	-
Gm14410	13.595561497687	6.96088450764535	3.00727246563655	2.31468368336619	0.0206302493695429	0.100093450622369	Up	-
Gm15343	40.3477504392311	-9.098221106	2.97805784055874	-3.055085426	0.00224996426010663	0.0207571890763221	Down	-
Gm15441	43.4022400786298	8.63580760561586	3.5213365923711	2.45242321461832	0.0141897660525932	0.0791401952115084	Up	-
Gm16982	62.7799041559082	-23.73011764	3.90761965373122	-6.072780809	1.25713998210259e-09	2.26477413590801e-07	Down	-
Gm3325	76.4031433099756	9.45154833396824	2.97355666222145	3.17853311963031	0.00148022306156738	0.0143010527286864	Up	-
Gm34106	9.93316219305507	-7.075241303	3.44148306128485	-2.055869861	0.0397950618983156	0.145323038539385	Down	-
Gm42031	19.2367806895754	7.46203677464278	2.99541670923198	2.49115148207744	0.0127329819393568	0.0754752117854629	Up	-
Gm44502	48.8817117836444	8.80713368136198	2.97765597838884	2.95774049966893	0.00309902893927719	0.0275544094818341	Up	-
Gm47708	18.0299687661373	-7.935783637	3.00306211448293	-2.642563934	0.00822809292277745	0.0534747179208117	Down	-
Gm6902	11.2739233704753	6.69060742026994	3.00984957916284	2.22290424963059	0.0262222571681572	0.113945306243597	Up	-
Gng4	16.0057220672454	-7.765400568	3.42982336373293	-2.264081775	0.0235690857064174	0.107907717021545	Down	-
Gpm6b	27.3006830386299	7.96692821261651	2.98350920336678	2.67032131277696	0.00757786930465185	0.0516558090933768	Up	-
Gpx1	79.7021895215282	-7.791664543	2.78756062127711	-2.795155192	0.00518748062846758	0.0400316901328913	Down	-
Gpx3	164.227518369507	-7.269628228	2.79192836670419	-2.603801843	0.0092196044254546	0.0586137545597554	Down	-
Grina	33.9198566165571	8.28019899440185	3.50692895085328	2.36109687719427	0.0182209699947721	0.0939375217797706	Up	-
Grk5	9.37947628216572	6.42547154137007	3.01149560963473	2.13364798567627	0.032871606828731	0.129273915316836	Up	-
Gsta2	11.460283566736	-7.282467986	3.01788242275924	-2.413105272	0.0158172503245272	0.087030341471726	Down	-
Guca2b	45.6082434658904	22.0441529208719	3.90754920860302	5.6414268238359	1.68646713742499e-08	4.6776713593845e-07	Up	-
Guf1	11.9790537505638	6.77838750953578	3.45842443722827	1.95996403349737	0.0499999942773728	0.173305064910555	Up	-
H2-D1	74.6060406678426	9.41694650258968	3.12882343105574	3.00974046957075	0.00261471007001985	0.0239421586262265	Up	-
H2-K1	91.7118076364614	9.71502440926337	3.01984055369928	3.2170653504744	0.00129509095688028	0.0126738820867283	Up	-
H2-T-ps	57.0526623398443	5.45430557038869	2.45464175021332	2.22203731763084	0.0262807837546357	0.113945306243597	Up	-
H2-T10	15.5410957346677	7.1546354207509	3.07381244700632	2.32760961968223	0.0199328421803393	0.0984460992302956	Up	-
H2bc15	33.8996942391266	8.27920676250955	2.97927296737486	2.7789352815847	0.00545373896931205	0.0413070229342339	Up	-
Habp2	12.6525673577131	-7.424136075	3.0262944294069	-2.453210105	0.0141587612181673	0.0791401952115084	Down	-
Haus2	11.1812251227902	6.6787512579201	3.01616641810144	2.2143178897019	0.0268069188305792	0.114721426985764	Up	-
Haus5	16.1547618338319	-7.776644201	3.45184301844332	-2.252896253	0.0242656912137812	0.109463246762167	Down	-
Hdgfl3	13.4930098899374	6.9495099042108	3.46054269121912	2.00821389137741	0.044620567474751	0.158331417659554	Up	-
Hexb	18.1509152959409	-7.944200003	3.51340242296036	-2.261113031	0.0237522586395444	0.108342086805654	Down	-
Hibadh	25.4998998403949	7.86875902209411	3.4606751027931	2.27376416114395	0.0229801701406513	0.106384237955985	Up	-
Hmces	53.6354564291114	8.94123517113898	3.47925650465484	2.56986949918083	0.010173683187551	0.0633870007322175	Up	-
Hmox1	27.8387115558539	7.99530023701294	3.0090344531287	2.65709826908086	0.0078816464777399	0.0524978324802716	Up	-
Hnrnph1	27.6667653377644	21.3492327900955	3.90806154201915	5.46287016224037	4.68497267668187e-08	7.83732921502953e-07	Up	-
Hnrnpul2	18.9371809527414	-8.007738354	3.48366409997509	-2.298653982	0.0215245956071952	0.102115559381764	Down	-
Hykk	406.252840686843	-4.237568809	2.11038616778813	-2.007958957	0.0446476532275514	0.158331417659554	Down	-
Inmt	32.1507070965558	-8.771012071	3.53956670952638	-2.477990328	0.0132124726850171	0.0774932472808519	Down	-
Irf3	62.3759800342324	21.2228580621916	3.90733698420196	5.43154024032207	5.58697136134217e-08	8.69671994845602e-07	Up	TF
Isoc1	19.8495937494816	7.50727388669315	2.99533243625655	2.50632410473792	0.0121993738759765	0.0733756458128584	Up	-
Itpkb	11.8921418200439	6.76769647032916	3.01191188705072	2.24697691171707	0.024641502696741	0.110347167185771	Up	-
Kap	98.9279998811539	9.8241787674231	3.51342923332801	2.79617949160097	0.00517106726899138	0.0400316901328913	Up	-
Katna1	18.5427820935558	7.40869537332277	2.98984071636291	2.47795654556986	0.013213723719924	0.0774932472808519	Up	-
Klk1b3	21.1024887919019	-22.2486203	3.90930681637605	-5.691193182	1.26154679283821e-08	4.47850413246499e-07	Down	-
Krt20	20.9596707104276	20.9602452789989	3.90847834361061	5.36276357095945	8.19582513273021e-08	1.15589395837471e-06	Up	-
Lama5	27.2817371429695	-8.534302771	3.44593262790041	-2.476630768	0.013262902957603	0.0774932472808519	Down	-
Letmd1	26.4207676870798	-22.50502723	3.90879713017068	-5.757532684	8.535224717567e-09	4.2090845261641e-07	Down	-
Lgmn	26.2885414839994	7.91267538291503	3.03205625438286	2.60967301364452	0.0090628804397173	0.0579174703100684	Up	-
Lgr4	42.9387350221027	8.62032112597884	2.98821255699248	2.88477508261824	0.00391693391571918	0.0331453649281892	Up	-
Lipa	73.0621178251993	-9.954385208	3.180065227	-3.130245608	0.00174660204782746	0.0166130287804984	Down	-
Lman2	112.042715896677	6.72890726141314	3.41209161726117	1.97207695929757	0.0486008217669379	0.169412523602366	Up	-
Lmbrd1	10.7008411384759	6.61628136102578	3.02202953202856	2.18935033258413	0.0285713866611284	0.118837598078659	Up	-
Lrg1	17.4384460310757	20.7044736805945	3.90882613063186	5.29685204423447	1.17816080137889e-07	1.53787585456585e-06	Up	-
Manf	17.1157724521153	20.6828728084301	3.90886261830253	5.29127647300428	1.21465582432759e-07	1.55248197546869e-06	Up	-
Mat2a	12.9642601239215	-7.461437029	3.46899231153967	-2.150894657	0.0314845153555005	0.125835505997391	Down	-
Mfsd4b5	11.4717802667297	-7.285239958	3.4303519962275	-2.123758718	0.0336903246038761	0.130403874728568	Down	-
Mios	21.6738870006025	7.63360863546481	3.4665869214797	2.20205314575133	0.0276615546027507	0.11583866040128	Up	-
Miox	55.2181790054767	-23.55538296	3.90773669680291	-6.027883859	1.66120352267091e-09	2.26477413590801e-07	Down	-
Mir22hg	26.1394073012266	-22.53275972	3.90881714121683	-5.764598062	8.18526752585922e-09	4.2090845261641e-07	Down	-
Mir692-2	11.1301621056169	-7.239522997	3.44145516820002	-2.103622637	0.0354113776695842	0.134519382045139	Down	-
Mis18a	11.2827202150739	6.69184261030437	3.00613555816051	2.22606149351402	0.0260100627329594	0.113574188517228	Up	-
Mlxipl	41.1849600894148	8.55997370458077	2.97803759782249	2.87436723795553	0.00404837932416806	0.0337860171033526	Up	TF
Mmp7	46.7758595826101	8.74350649470659	3.48723482911854	2.50728927736612	0.0121661098692287	0.0733756458128584	Up	-
Mrps18b	20.3990724988385	-22.20304834	3.9093944007259	-5.679408641	1.35161218692707e-08	4.48223825232301e-07	Down	-
Muc4	17.8815104959706	7.35653878522724	2.99471781195137	2.45650483523644	0.0140295914143424	0.0791401952115084	Up	-
Nat2	13.6498109585651	6.9664477816182	3.04202482655574	2.29006933829196	0.0220172974742061	0.102719482892969	Up	-
Nckap1	36.9233903183578	8.40262312415873	3.50849271160315	2.39493817284269	0.0166231680563809	0.0892197483975782	Up	-
Ndufa11	12.1986802050682	6.8054102760158	3.44378711971676	1.97614139301837	0.0481387654286521	0.168279957780502	Up	-
Ndufaf1	30.898177100209	8.14572886809963	3.49563854246235	2.33025490740863	0.0197926825047313	0.0984460992302956	Up	-
Neil1	19.9008641562367	-8.07728487	3.48293358494079	-2.319103903	0.0203894032097848	0.100071190953624	Down	-
Nf2	30.101362197359	8.10778641117425	2.98156484671584	2.71930574312508	0.00654191081287961	0.0468496412369571	Up	-
Nfu1	27.1578257675081	-22.58830509	3.90874022795697	-5.778922049	7.51807464513818e-09	4.2090845261641e-07	Down	-
Nme2	12.7455824151231	-7.436960096	3.44514402798786	-2.158679009	0.0308750783982113	0.124382380576965	Down	TF
Nucb1	32.6453462631436	8.22501174188277	3.47890509755855	2.36425297937991	0.0180664710601839	0.0939303389442611	Up	-
Nudt19	17.1433775157395	-21.95994392	3.90989280917173	-5.616507918	1.9485532480676e-08	4.6776713593845e-07	Down	-
Ogt	20.2904526919541	-8.106716297	2.98966340749971	-2.711581604	0.00669630562032673	0.0474934508447451	Down	-
Olfr1357	13.7456478947479	-7.545881975	3.43395765664096	-2.197430117	0.0279897423265761	0.116814332771119	Down	-
Olfr554	16.7319809213196	7.26047485749153	2.99329973911915	2.42557561563417	0.0152841313765151	0.0844758072026307	Up	-
Oplah	19.953606516327	20.6934280382659	3.90856508407516	5.29437980259765	1.19421005693238e-07	1.5424165682695e-06	Up	-
Orm2	19.5608828024175	20.8682797381203	3.9085998541244	5.33906782913578	9.34256890641043e-08	1.30265136910973e-06	Up	-
Pah	207.302912189354	-11.45929528	3.52615356213828	-3.249800407	0.00115486031320985	0.0117108562339545	Down	-
Pakap	31.3220939015353	8.16514560220453	2.98091749087568	2.73913841198131	0.0061600433645538	0.0452597198102246	Up	-
Pan2	12.7779011379767	-7.438223026	3.44661529059273	-2.158123956	0.0309181956609408	0.124382380576965	Down	-
Pank1	17.2336991800532	-21.96692395	3.90987676377054	-5.618316198	1.92827374528885e-08	4.6776713593845e-07	Down	-
Paox	33.9531380655182	8.28130184471455	3.47839628594313	2.38078159126977	0.0172759514891372	0.0914261446037913	Up	-
Pde6a	48.282503703556	-6.276523518	2.72643060812428	-2.302102793	0.021329375956345	0.102115559381764	Down	-
Pdk4	233.330079192554	7.83909795957281	3.27803667908481	2.39140031885226	0.016784240979002	0.0895402768749365	Up	-
Pdzk1	386.179599714041	-6.247619966	2.88502160245018	-2.165536632	0.030346613185184	0.123705296937611	Down	-
Pebp1	14.4684637336308	19.5614099671429	3.90924765041254	5.00388098080167	5.61874556733159e-07	6.32495487258336e-06	Up	-
Pgap6	70.0891388556697	22.6420865227758	3.90727328316629	5.79485612647693	6.8379775741573e-09	4.2090845261641e-07	Up	-
Phc2	45.9140262411612	8.71680982676831	2.97815626977911	2.92691485508074	0.00342342589685865	0.0295812927848279	Up	-
Phip	32.454815358122	8.21580247363191	3.56425393789161	2.30505531221826	0.0211634758192214	0.101833666000724	Up	-
Pigq	25.8182936799852	7.8862607245983	2.98326805228568	2.64349719380936	0.00820544457967737	0.0534747179208117	Up	-
Pih1d1	10.7851588292402	-7.196418935	3.43800453219937	-2.093196465	0.0363316201487157	0.136326904961695	Down	-
Pipox	48.8413175900683	-9.374173714	3.06802788153808	-3.055439545	0.00224730904079865	0.0207571890763221	Down	-
Plaa	105.942097882506	-24.44038021	3.90727150885463	-6.255101585	3.97257243627048e-10	1.21858659482597e-07	Down	-
Plekha1	18.1980240644537	7.38178626932299	2.99044582458722	2.46845677946429	0.0135697037900223	0.0780767300899667	Up	-
Plekho1	19.8881276799981	-8.077920998	3.47017238992172	-2.327815477	0.0199219038793497	0.0984460992302956	Down	-
Plin2	260.571692038425	6.23632863577586	2.81282044002737	2.21710868814477	0.0266156652411477	0.114587442985573	Up	-
Plppr1	14.1559790235384	7.01898418553927	3.00178683690423	2.33826869358186	0.0193733139729325	0.0977351546707399	Up	-
Plscr2	45.2640304257089	-9.264199224	3.48153160349095	-2.660955085	0.00779193504266516	0.0522442857778696	Down	-
Plxna2	17.5815077569347	20.7199761446089	3.90880693684299	5.30084408859132	1.15268496696703e-07	1.52080048867586e-06	Up	-
Poglut1	32.1193646391951	-22.81651102	3.90843663671664	-5.837758966	5.29076216114924e-09	4.05735323233132e-07	Down	-
Pou6f1	24.0895234793963	-22.4280844	3.90899412591209	-5.737558992	9.60508286329215e-09	4.2090845261641e-07	Down	TF
Ppfibp1	33.2550589114783	8.25171481218382	3.00003065414825	2.75054349887188	0.00594964917192539	0.0439772261081473	Up	-
Ppia	34.2662420579103	8.29493003692591	3.46442731353088	2.39431492891443	0.0166514444849596	0.0892197483975782	Up	-
Ppp1r14b	60.4271132404579	21.1645310911584	3.90735548521005	5.41658704237928	6.07474241798114e-08	9.30281910027649e-07	Up	-
Ppt2	9.5317532601599	-7.016628584	3.45128200824984	-2.033049912	0.0420474806062349	0.151741937364265	Down	-
Prepl	29.9898227867901	8.10242657794863	2.98100125388453	2.71802186174541	0.00656734987184728	0.0468496412369571	Up	-
Prkar1a	27.5139038936694	7.97791162699799	3.47299116759616	2.2971298347758	0.0216113642730577	0.102115559381764	Up	-
Prps1	58.9160369317141	9.07651473137202	3.02077728035741	3.00469511287442	0.00265847187435695	0.0241625554802665	Up	-
Prrg4	41.5024274600628	8.57079510294059	3.01522812757818	2.84250303469563	0.00447608049752899	0.0358964102644972	Up	-
Psmb8	14.4530140256833	7.04977254761411	3.54589983615154	1.98814768418992	0.0467953589590195	0.164521219033573	Up	-
Psmd11	26.8283785093473	21.2985945475126	3.90810224057701	5.44985602637866	5.04106123401941e-08	8.13866070281818e-07	Up	-
Qsox1	35.9003589872285	8.36146684054627	3.51445878165905	2.37916201612105	0.017352047466523	0.0914261446037913	Up	-
R3hcc1l	41.6568899721248	8.5761660707527	3.49382089562441	2.45466677513244	0.0141015236522177	0.0791401952115084	Up	-
Rab3gap2	54.3274664814282	22.2854695899755	3.90742241948128	5.70336840953427	1.174627256021e-08	4.47850413246499e-07	Up	-
Rab5c	11.1476747214669	-7.239882105	3.51924382855976	-2.057226625	0.0396644315466361	0.145323038539385	Down	-
Rbbp8	23.662093458097	7.76048020722003	2.98739384535543	2.59774258398686	0.00938388113857297	0.0593506296754074	Up	-
Rhoa	384.273577163945	11.78193844	2.96838875791862	3.96913591738614	7.21337303442115e-05	0.000797370154345474	Up	-
Rhot2	36.0506336219354	21.7141787029563	3.90775861998662	5.55668371938251	2.74948307063476e-08	5.45590048387619e-07	Up	-
Rnf125	18.6001066106598	7.41356881079377	3.00528220604607	2.46684614039874	0.0136308913345459	0.0780767300899667	Up	-
Robo4	20.9596707104276	20.9602452789989	3.90847834361061	5.36276357095945	8.19582513273021e-08	1.15589395837471e-06	Up	-
Rpl10a	81.940140691321	9.5523750088109	3.50512709442283	2.72525781561819	0.00642512941144252	0.0463743163990587	Up	-
Rpl15	42.5886024482875	-9.176598541	3.46818689400394	-2.645935419	0.00814653678088851	0.0534747179208117	Down	-
Rpl26	32.3783917733822	-22.82734042	3.90842325806448	-5.840549735	5.20288494882797e-09	4.05735323233132e-07	Down	-
Rpl32l	10.3691917782715	-7.135795591	3.05738503191418	-2.333953858	0.01959813814351	0.0981506755187214	Down	-
Rpl36al	15.1065405831764	-21.79694651	3.90775472651143	-5.577869655	2.43481983328582e-08	5.24127006217843e-07	Down	-
Rpl8	13.5407636414704	-21.64980853	3.90433737482735	-5.545066025	2.93843269755924e-08	5.46281351500786e-07	Down	-
Rplp0	16.8819910335215	-21.94858012	3.90994169919846	-5.613531302	1.9823872101711e-08	4.6776713593845e-07	Down	-
Rps23rg1	21.5403580594398	-5.885681642	2.74031918880954	-2.14780879	0.0317289484359118	0.126400713411895	Down	-
Rps4x	24.443716183953	-22.44827935	3.90895957287353	-5.742776032	9.31368796153196e-09	4.2090845261641e-07	Down	-
Rps7	23.220921104534	7.7330312183521	3.03666561458705	2.5465534239942	0.0108792557468213	0.0667442340067486	Up	-
Rpsa	27.5948168105532	21.3431016550985	3.90806421383625	5.46129758552447	4.72666961623623e-08	7.83732921502953e-07	Up	-
Rragc	14.5242207612424	7.05699323048646	3.44387017937443	2.04914612425035	0.0404478284143378	0.147268502861699	Up	-
S100a1	19.1160364260603	-8.021415804	3.43225230472817	-2.337070557	0.0194355156802449	0.0977351546707399	Down	-
Saa1	30.0142484573323	21.4609358735837	3.90795969803239	5.49159600709009	3.98317697243711e-08	6.93369479073135e-07	Up	-
Sav1	18.9456610621808	7.43994272220826	3.4903420099659	2.13157985692094	0.0330414011289155	0.129526514968624	Up	-
Sdhd	10.9243069291925	-7.214904021	3.45214007845567	-2.089980087	0.0366195885273538	0.136975625414494	Down	-
Sdr42e1	32.8913915736046	8.2355025092393	3.47557757253778	2.36953494415201	0.0178104719656469	0.0929934004333987	Up	-
Sectm1b	107.755287821816	-24.4421353	3.90726298361248	-6.255564419	3.96080804263289e-10	1.21858659482597e-07	Down	-
Selenbp2	19.5668255103902	7.48637330078625	3.00022133504443	2.49527366975923	0.0125860018460051	0.0749661372089723	Up	-
Serinc1	25.4687630586414	7.86616876593093	3.03811830099874	2.58915815205255	0.00962108962045983	0.0605388562272011	Up	-
Serpina1b	17.3131139267864	-21.98267891	3.90986233402972	-5.622366475	1.88359145309537e-08	4.6776713593845e-07	Down	-
Serpina3g	33.3634587370288	8.25613018857009	2.98169544431462	2.76893812354731	0.00562393148580767	0.0420874094953876	Up	-
Setd7	15.3692650590423	20.5331994408038	3.9091014569589	5.25266475349495	1.49914260735883e-07	1.78587182449445e-06	Up	-
Sharpin	25.3192822181965	21.2259055287318	3.90818230012596	5.43114519710295	5.5993551420377e-08	8.69671994845602e-07	Up	-
Shmt2	15.1376691999305	-7.683042448	3.44657860263088	-2.229179524	0.0258019623815583	0.113574188517228	Down	-
Slc12a7	9.88141781403524	-7.070321725	3.46811223819019	-2.038665775	0.041483395709147	0.15014786588532	Down	-
Slc13a1	18.5889056917646	7.41231903984644	3.47037149646752	2.13588633014979	0.0326886800826651	0.129273915316836	Up	-
Slc17a3	32.1918056626753	-8.771707426	3.4823427150154	-2.518909867	0.0117718786396153	0.0715054212416238	Down	-
Slc22a22	20.538105736678	-22.21226513	3.90937638181791	-5.68179243	1.33290370275622e-08	4.48223825232301e-07	Down	-
Slc25a19	65.0158106809514	-23.77601558	3.90759057652714	-6.084571839	1.16803022348997e-09	2.26477413590801e-07	Down	-
Slc30a9	21.2170513808657	-22.25597415	3.90929288323809	-5.693094587	1.24757226493982e-08	4.47850413246499e-07	Down	-
Slc31a1	13.1492332594593	-7.48206554	3.45018675617338	-2.168597258	0.0301132735175805	0.123249545206059	Down	-
Slc35a3	10.3804561795625	-7.140627187	3.47219360460458	-2.056517579	0.0397326535967608	0.145323038539385	Down	-
Slc47a1	13.3005149374868	-7.496142805	3.4461310033895	-2.175234429	0.0296125533966453	0.122338730699272	Down	-
Slc6a18	14.8000161211792	7.08415729912511	3.04464502574284	2.32675968437296	0.0199780592570038	0.0984460992302956	Up	-
Slc7a13	50.2419776698901	-23.39382707	3.90783290014292	-5.986393908	2.14544417709916e-09	2.63246000530067e-07	Down	-
Slc7a15	12.2765961096396	6.81333641774694	3.0520531099498	2.23237806561597	0.0255899862552003	0.113353477022133	Up	-
Slc7a7	11.0583082900727	-7.229817137	3.01852703188249	-2.395147388	0.0166136854630103	0.0892197483975782	Down	-
Slco1a1	100.258261253837	-5.334028525	2.48763797210487	-2.144214144	0.0320157323082595	0.127130432175516	Down	-
Slco1a4	66.3949204613505	-9.816861651	2.9758146514523	-3.298882088	0.000970706757742299	0.0100491622759112	Down	-
Smpd1	19.6965640743545	19.4271250953519	3.90858786139197	4.97036929558321	6.68254975588484e-07	7.45408050042791e-06	Up	-
Snap23	11.0052618865346	6.65580790777404	3.01569341195097	2.20705721655841	0.0273100622612378	0.115446365417379	Up	-
Snx5	15.5251123966289	-7.720977439	3.00455791965843	-2.569754901	0.0101770490173161	0.0633870007322175	Down	-
Sp3	11.0738436281971	6.66493826594645	3.00592947395964	2.21726368621912	0.026605077847125	0.114587442985573	Up	TF
Spata24	13.7166177147362	-21.66633747	3.90483804990269	-5.548587982	2.87985953528293e-08	5.45590048387619e-07	Down	-
Sptlc1	15.9796932872867	-7.763071605	3.50647089713164	-2.213927288	0.0268337812101991	0.114721426985764	Down	-
Sptlc2	12.6581435740416	6.85861785665195	3.46287372465785	1.98061448438453	0.0476345233478001	0.166993028993573	Up	-
Srsf11	35.4867173836269	-22.95067003	3.90827795119165	-5.872322879	4.29730737498457e-09	4.05735323233132e-07	Down	-
Stat3	11.4632614682552	6.71591443574606	3.17789457180569	2.11332197591755	0.0345732190326789	0.132982256279301	Up	TF
Stra6l	83.067661195909	9.57217149783358	2.97206051317879	3.22071891046242	0.00127869494887975	0.0126528927602859	Up	-
Stxbp5	36.8342409053548	8.39893724319053	2.9784216207592	2.81992891290174	0.00480342892640859	0.0380245631787312	Up	-
Surf1	42.3737750356772	8.60104757140029	3.48595279705027	2.46734481851799	0.0136119207521629	0.0780767300899667	Up	-
Tcp1	29.0207244349905	-8.621975974	3.48513903044191	-2.473925975	0.0133637383480547	0.0777123552277873	Down	-
Tctex1d2	13.5789128837541	-21.65434826	3.90312026909601	-5.547958241	2.89024883008926e-08	5.45590048387619e-07	Down	-
Tfcp2l1	11.5091904911479	6.72067656154413	3.00627869056538	2.23554675174849	0.025381475920512	0.112837213603146	Up	TF
Thnsl2	45.7892489877028	-9.280585756	3.47066182306274	-2.674010385	0.00749501306032251	0.0513764303073504	Down	-
Timd2	14.4684637336308	19.5614099671429	3.90924765041254	5.00388098080167	5.61874556733159e-07	6.32495487258336e-06	Up	-
Timp3	13.8924717880021	-21.6844017	3.90590890147077	-5.551691617	2.82918368473412e-08	5.45590048387619e-07	Down	-
Tjp1	16.2647044712918	20.6107324740261	3.90897468834599	5.27266971962593	1.34453401288759e-07	1.68341146307457e-06	Up	-
Tm9sf1	40.9365818173604	8.55134876856849	2.97790127232728	2.87160251014147	0.00408396301406012	0.0337860171033526	Up	-
Tmbim4	218.059050849653	-25.30987888	3.90701087964027	-6.478067162	9.29050019303941e-11	6.74544713105346e-08	Down	-
Tmco1	17.2503583093463	-7.873175032	3.50213212142859	-2.248109083	0.0245692350352408	0.110347167185771	Down	-
Tmco6	19.095147497598	20.8309705053218	3.90864471733791	5.3294612357373	9.85045417981611e-08	1.35803452568925e-06	Up	-
Tmem143	14.0683258612679	-21.69463906	3.90635127364363	-5.553683614	2.79711557258159e-08	5.45590048387619e-07	Down	-
Tmem229a	17.6953429335269	7.34121754582981	2.99142119579553	2.45409023515242	0.0141241534263915	0.0791401952115084	Up	-
Tmem68	17.9308092355493	20.7474104644399	3.90876707277064	5.3079168131995	1.10885224321608e-07	1.49512274991882e-06	Up	-
Tmem87a	59.3577874519308	21.0940672675769	3.90736637202555	5.39853836553389	6.71860019744109e-08	1.00533200515368e-06	Up	-
Tmigd1	18.8407416262088	-22.09705655	3.90961143053529	-5.651982798	1.58607466935118e-08	4.6776713593845e-07	Down	-
Tmprss2	18.0028516264419	-7.934817833	3.4549381223795	-2.296659897	0.0216381788421015	0.102115559381764	Down	-
Tnfrsf1a	15.8350003638618	20.5703451140426	3.90903255682839	5.26225985969594	1.42295454886777e-07	1.72867844699085e-06	Up	-
Top3b	42.4492717197779	-9.171448757	3.47114083808159	-2.642200125	0.00823693699024729	0.0534747179208117	Down	-
Tpi1	57.201170522814	-23.60049848	3.90770298095509	-6.039481148	1.54610575051276e-09	2.26477413590801e-07	Down	-
Tprkb	69.674318831309	-9.88612706	3.13167183256592	-3.156820889	0.00159499284885098	0.0152895017620325	Down	-
Trafd1	112.176157642208	22.4640028083585	3.9070804920547	5.74956232768702	8.94747647503927e-09	4.2090845261641e-07	Up	-
Trim37	18.6023105146681	20.7982250054949	3.90869480069053	5.32101534297858	1.03189698477552e-07	1.40681955591062e-06	Up	-
Trp53bp1	16.0678680162715	20.594853982962	3.90899969527733	5.26857395457046	1.3748765097932e-07	1.69102467468815e-06	Up	-
Trp53bp1	13.8153179987149	6.98483294213588	3.44331246894782	2.02852137443985	0.0425070640654862	0.152789621903118	Up	-
Tspan9	20.7649995444377	-8.139638132	3.45186182821353	-2.358042858	0.0183715717759455	0.094317650916674	Down	-
Tuba1a	201.029740264911	-6.521622079	2.91180427047301	-2.239718564	0.0251091996144955	0.112032683370858	Down	-
Ube2d3	20.3668326868266	7.54441584980398	3.4924230638585	2.16022392243303	0.0307553390926637	0.124382380576965	Up	-
Ucp2	20.4498020259985	7.55036168814259	3.49030413747847	2.16323890146641	0.0305228096516841	0.124011547823233	Up	-
Ugt1a7c	14.7116311913389	20.4689069036501	3.90920633092215	5.23607739549056	1.64025193616602e-07	1.91675154826258e-06	Up	-
Ugt2b38	216.975409381381	-4.525693927	2.15370560917709	-2.101352157	0.035610064454826	0.134856632981702	Down	-
Ugt3a1	26.8183529454143	-22.57071508	3.90876521790682	-5.774384958	7.72346767603145e-09	4.2090845261641e-07	Down	-
Uqcrc2	51.1840976516043	-9.441736648	3.45820526860176	-2.730241821	0.00632878832981105	0.0459492501815276	Down	-
Uqcrh	29.4398314956652	8.07546653311591	3.02729440876238	2.66755242230217	0.00764059684368693	0.0517956482165959	Up	-
Usp48	17.5169502676291	7.32644428586911	3.46052081773162	2.11715076191092	0.0342470546876491	0.132141937426872	Up	-
Usp5	29.9234933346505	21.4559485328555	3.90796271266608	5.49031557115802	4.01216242984454e-08	6.93369479073135e-07	Up	-
Usp53	15.5416280512234	-21.83402716	3.91022091526406	-5.583834683	2.35272359015668e-08	5.15498543771829e-07	Down	-
Vapb	67.9624826589015	-9.85033402	2.98698222457062	-3.297754482	0.0009746131302636	0.0100491622759112	Down	-
Vmn2r121	97.1571845128316	-10.36609639	2.971637123	-3.488345299	0.000486019978299544	0.00523110976643457	Down	-
Vps29	13.5507153345442	6.95605579317451	3.00373433563975	2.31580260299318	0.0205690490537955	0.100093450622369	Up	-
Vps41	185.981482346307	-25.21063667	3.90705336931187	-6.45259593	1.09950238484979e-10	6.74544713105346e-08	Down	-
Wdr1	59.6030688938313	9.09346782070131	3.04233020753039	2.98898120861211	0.00279909346089272	0.025180885990913	Up	-
Wdr83	15.602132711452	20.5341721563152	3.90906652899552	5.25296052241703	1.49673626646524e-07	1.78587182449445e-06	Up	-
Xdh	17.7093196421541	7.34247753358933	3.06208390413399	2.39786947825844	0.0164907402241032	0.0892197483975782	Up	-
Ykt6	12.9031004297804	6.88527238366176	3.00466070281394	2.29153074662092	0.0219327356878419	0.102715521713672	Up	-
Zfand1	53.4500442652594	-9.503860664	3.48011527192371	-2.730903985	0.00631608697928499	0.0459492501815276	Down	-
Zfp13	10.0833006672597	-7.099309344	3.43059489240297	-2.069410574	0.0385075751370165	0.142447861480171	Down	TF
Zfp157	13.8924717880021	-21.6844017	3.90590890147077	-5.551691617	2.82918368473412e-08	5.45590048387619e-07	Down	TF
Zfp637	39.9455781805754	8.51579218881225	2.98540031427146	2.85247916271168	0.00433796563662018	0.0350176568166642	Up	TF
Zfyve19	22.490084001742	7.68758847432581	3.45200497787294	2.22699229103162	0.0259477890100486	0.113574188517228	Up	-
Zkscan3	19.2832252925283	7.4653293789844	2.98921959828269	2.49741751434831	0.0125101566002026	0.0748778641387737	Up	TF
Znrf1	30.2622648762991	8.11571333528698	3.46012289012681	2.34549858285222	0.0190016508254587	0.096343080838173	Up	-
Zzz3	17.2583629737729	-7.872947379	3.44807296199468	-2.283289091	0.0224133451872223	0.104171115699704	Down	TF
