# Supplementary material for: BIRC3 RNA Editing Modulates Lipopolysaccharide-Induced Liver Inflammation: Potential Implications for Animal Health
Source: Int J Mol Sci. 2025 Mar 24;26(7):2941. doi: 10.3390/ijms26072941 (PMC11988743; doi:10.3390/ijms26072941)
Supplement: Supplementary file 1 [file ijms-26-02941-s001.zip › Supplementary Table S2.csv]

	ONTOLOGY	ID	Description	GeneRatio	BgRatio	pvalue	p.adjust	qvalue	geneID	Count
GO:0006163	BP	GO:0006163	purine nucleotide metabolic process	21/323	444/28891	3.65383185183477e-08	1.69740788583569e-05	1.26751640614526e-05	Acot12/Acsm2/Atp6v1a/Dgat2/Dlst/Ehhadh/Fmo1/Gcdh/Idh2/Kmo/Lipa/Ndufs8/Nme2/Nudt19/Pank1/Parg/Pdk4/Pipox/Prps1/Rhoa/Xdh	21
GO:0009991	BP	GO:0009991	response to extracellular stimulus	21/323	460/28891	6.65325258682547e-08	2.52884082413793e-05	1.88837771985879e-05	Acadm/Alpl/Angptl4/Cubn/Cyp27b1/Eif2ak2/Fam107a/Fas/Folr1/Gatm/Ghr/Guca2b/Krt20/Lipa/Mios/Mlxipl/Ogt/Pdk4/Plin2/Tmigd1/Vps41	21
GO:0009117	BP	GO:0009117	nucleotide metabolic process	21/323	497/28891	2.41004552596514e-07	8.39700028671688e-05	6.27034651755492e-05	Acot12/Acsm2/Atp6v1a/Dgat2/Dlst/Ehhadh/Fmo1/Gcdh/Idh2/Kmo/Lipa/Ndufs8/Nme2/Nudt19/Pank1/Parg/Pdk4/Pipox/Prps1/Rhoa/Xdh	21
GO:1902042	BP	GO:1902042	negative regulation of extrinsic apoptotic signaling pathway via death domain receptors	6/323	30/28891	8.82847589481879e-07	0.00028393736704798	0.000212026392745203	Cflar/Fga/Fgb/Fgg/Gpx1/Hmox1	6
GO:0019693	BP	GO:0019693	ribose phosphate metabolic process	17/323	373/28891	1.23673939882394e-06	0.00036934338760592	0.00027580218473021	Acot12/Acsm2/Atp6v1a/Dgat2/Ehhadh/Gcdh/Lipa/Ndufs8/Nme2/Nudt19/Pank1/Parg/Pdk4/Pipox/Prps1/Rhoa/Xdh	17
GO:0009063	BP	GO:0009063	amino acid catabolic process	9/323	97/28891	1.47283569056245e-06	0.000405919094494899	0.000303114599698352	Etfb/Hdc/Hgd/Hibadh/Kmo/Pah/Pipox/Shmt2/Thnsl2	9
GO:1902041	BP	GO:1902041	regulation of extrinsic apoptotic signaling pathway via death domain receptors	7/323	51/28891	1.55338567613451e-06	0.000405919094494899	0.000303114599698352	Cflar/Fga/Fgb/Fgg/Gpx1/Hmox1/Timp3	7
GO:0009150	BP	GO:0009150	purine ribonucleotide metabolic process	16/323	345/28891	2.03570202756651e-06	0.000493968351483615	0.000368864192776949	Acot12/Acsm2/Atp6v1a/Dgat2/Ehhadh/Gcdh/Lipa/Ndufs8/Nme2/Nudt19/Pank1/Parg/Pdk4/Pipox/Rhoa/Xdh	16
GO:1901605	BP	GO:1901605	alpha-amino acid metabolic process	12/323	194/28891	2.1266276791928e-06	0.000493968351483615	0.000368864192776949	Ass1/Azin1/Gclc/Hgd/Hibadh/Kmo/Pah/Pipox/Shmt2/Slc7a7/Thnsl2/Ucp2	12
GO:2001237	BP	GO:2001237	negative regulation of extrinsic apoptotic signaling pathway	9/323	102/28891	2.24795386625237e-06	0.000494668163936902	0.000369386768271719	Cflar/Dab2/Fga/Fgb/Fgg/Gclc/Gpx1/Hmox1/Phip	9
GO:2001233	BP	GO:2001233	regulation of apoptotic signaling pathway	18/323	437/28891	2.52691547705217e-06	0.000528251680477756	0.000394464805522986	Cflar/Dab2/Fas/Fga/Fgb/Fgg/Gclc/Ghitm/Gpx1/Grina/Hmox1/Phip/Pih1d1/Ppia/Rpl26/Rps3/Rps7/Timp3	18
GO:0006520	BP	GO:0006520	amino acid metabolic process	14/323	272/28891	2.68628837338617e-06	0.000534827223291789	0.000399375003281372	Ass1/Azin1/Etfb/Gclc/Hdc/Hgd/Hibadh/Kmo/Pah/Pipox/Shmt2/Slc7a7/Thnsl2/Ucp2	14
GO:0008625	BP	GO:0008625	extrinsic apoptotic signaling pathway via death domain receptors	8/323	82/28891	3.89034395015429e-06	0.000650078092010716	0.000485437032415762	Cflar/Fas/Fga/Fgb/Fgg/Gpx1/Hmox1/Timp3	8
GO:2001234	BP	GO:2001234	negative regulation of apoptotic signaling pathway	13/323	253/28891	6.21934950061738e-06	0.000861065679615429	0.000642989162939958	Cflar/Dab2/Fga/Fgb/Fgg/Gclc/Ghitm/Gpx1/Grina/Hmox1/Phip/Pih1d1/Ppia	13
GO:0033865	BP	GO:0033865	nucleoside bisphosphate metabolic process	9/323	116/28891	6.5269108503087e-06	0.000861065679615429	0.000642989162939958	Acot12/Acsm2/Dgat2/Ehhadh/Gcdh/Nudt19/Pank1/Pdk4/Pipox	9
GO:0002181	BP	GO:0002181	cytoplasmic translation	10/323	148/28891	6.93092213953626e-06	0.000861065679615429	0.000642989162939958	Rpl10a/Rpl15/Rpl26/Rpl32l/Rpl8/Rplp0/Rps3/Rps4x/Rps7/Rpsa	10
GO:0019395	BP	GO:0019395	fatty acid oxidation	9/323	117/28891	7.00220834894155e-06	0.000861065679615429	0.000642989162939958	Acadm/Adipor2/Dbi/Dgat2/Ehhadh/Etfb/Fmo1/Gcdh/Pdk4	9
GO:0072593	BP	GO:0072593	reactive oxygen species metabolic process	13/323	257/28891	7.36514222533734e-06	0.000879818846975297	0.000656992837303776	Birc3/Ccn1/Cflar/Cycs/Eif5a/Gpx1/Gpx3/Lipa/Ogt/Pdk4/Rhoa/Ucp2/Xdh	13
GO:2001236	BP	GO:2001236	regulation of extrinsic apoptotic signaling pathway	10/323	171/28891	2.447080098232e-05	0.00243038059175605	0.00181485387156144	Cflar/Dab2/Fga/Fgb/Fgg/Gclc/Gpx1/Hmox1/Phip/Timp3	10
GO:0006749	BP	GO:0006749	glutathione metabolic process	6/323	64/28891	8.10245518002908e-05	0.00584075260477613	0.00436150309690857	Gclc/Gpx1/Gpx3/Gss/Gsta2/Oplah	6
