# Supplementary material for: BIRC3 RNA Editing Modulates Lipopolysaccharide-Induced Liver Inflammation: Potential Implications for Animal Health
Source: Int J Mol Sci. 2025 Mar 24;26(7):2941. doi: 10.3390/ijms26072941 (PMC11988743; doi:10.3390/ijms26072941)
Supplement: Supplementary file 1 [file ijms-26-02941-s001.zip › Supplementary Table S3.csv]

	category	subcategory	ID	Description	GeneRatio	BgRatio	pvalue	p.adjust	qvalue	geneID	Count	SYMBOL
mmu01230	Metabolism	Global and overview maps	mmu01230	Biosynthesis of amino acids	8/184	79/9784	0.000112170924683792	0.0139652801231321	0.0125159137015599	11429/11898/269951/232087/18478/19139/108037/21991	8	Aco2/Ass1/Idh2/Mat2a/Pah/Prps1/Shmt2/Tpi1
mmu00480	Metabolism	Metabolism of other amino acids	mmu00480	Glutathione metabolism	7/184	73/9784	0.000424575878469371	0.0352397979129578	0.0315824863984234	14629/14775/14778/14854/14858/269951/75475	7	Gclc/Gpx1/Gpx3/Gss/Gsta2/Idh2/Oplah
mmu01240	Metabolism	Global and overview maps	mmu01240	Biosynthesis of cofactors	10/184	152/9784	0.000578773447618894	0.0360286471142761	0.0322894660250541	11647/14629/14854/98256/232087/18103/75735/108037/394432/100559	10	Alpl/Gclc/Gss/Kmo/Mat2a/Nme2/Pank1/Shmt2/Ugt1a7c/Ugt2b38
mmu00310	Metabolism	Amino acid metabolism	mmu00310	Lysine degradation	6/184	64/9784	0.00123730015676307	0.0616175478068008	0.0552226596281622	78920/74147/270076/235386/19193/73251	6	Dlst/Ehhadh/Gcdh/Hykk/Pipox/Setd7
mmu00983	Metabolism	Xenobiotics biodegradation and metabolism	mmu00983	Drug metabolism - other enzymes	7/184	95/9784	0.00203741285474968	0.0845526334721117	0.0757774605626197	234671/14858/17961/18103/394432/100559/22436	7	Ces2c/Gsta2/Nat2/Nme2/Ugt1a7c/Ugt2b38/Xdh
mmu00380	Metabolism	Amino acid metabolism	mmu00380	Tryptophan metabolism	5/184	52/9784	0.00283109161901533	0.100705973304974	0.0902543493580826	78920/74147/270076/21743/98256	5	Dlst/Ehhadh/Gcdh/Inmt/Kmo
mmu04146	Cellular Processes	Transport and catabolism	mmu04146	Peroxisome	6/184	87/9784	0.00584558679974885	0.177411915195054	0.158999475888191	74147/269951/110959/212503/19193/22436	6	Ehhadh/Idh2/Nudt19/Paox/Pipox/Xdh
mmu03320	Organismal Systems	Endocrine system	mmu03320	PPAR signaling pathway	6/184	89/9784	0.00652339685896964	0.177411915195054	0.158999475888191	11364/57875/13117/13167/74147/11520	6	Acadm/Angptl4/Cyp4a10/Dbi/Ehhadh/Plin2
mmu00053	Metabolism	Carbohydrate metabolism	mmu00053	Ascorbate and aldarate metabolism	3/184	31/9784	0.0199869179731076	0.235534104057244	0.211089537349971	56727/394432/100559	3	Miox/Ugt1a7c/Ugt2b38
mmu00020	Metabolism	Carbohydrate metabolism	mmu00020	Citrate cycle (TCA cycle)	3/184	32/9784	0.0217561622221551	0.235534104057244	0.211089537349971	11429/78920/269951	3	Aco2/Dlst/Idh2
mmu04215	Cellular Processes	Cell growth and death	mmu04215	Apoptosis - multiple species	3/184	32/9784	0.0217561622221551	0.235534104057244	0.211089537349971	11796/13063/21937	3	Birc3/Cycs/Tnfrsf1a
mmu05160	Human Diseases	Infectious disease: viral	mmu05160	Hepatitis C	7/184	167/9784	0.0381575971738319	0.312306892533208	0.279894572889622	12633/13063/13645/19106/14102/54131/21937	7	Cflar/Cycs/Egf/Eif2ak2/Fas/Irf3/Tnfrsf1a
mmu00260	Metabolism	Amino acid metabolism	mmu00260	Glycine, serine and threonine metabolism	3/184	40/9784	0.0388815809981102	0.312306892533208	0.279894572889622	67092/19193/108037	3	Gatm/Pipox/Shmt2
mmu04210	Cellular Processes	Cell growth and death	mmu04210	Apoptosis	6/184	135/9784	0.0418828204226222	0.32260001194862	0.289119435777246	11796/12633/13063/14102/21937/22142	6	Birc3/Cflar/Cycs/Fas/Tnfrsf1a/Tuba1a
mmu00190	Metabolism	Energy metabolism	mmu00190	Oxidative phosphorylation	6/184	141/9784	0.04991560934793	0.33591856020634	0.301055737745694	11964/66290/13063/225887/67003/66576	6	Atp6v1a/Atp6v1g1/Cycs/Ndufs8/Uqcrc2/Uqcrh
mmu04150	Environmental Information Processing	Signal transduction	mmu04150	mTOR signaling pathway	6/184	158/9784	0.0775194458668171	0.422892643973664	0.379003341882971	11964/66290/80909/252875/11848/21937	6	Atp6v1a/Atp6v1g1/Castor2/Mios/Rhoa/Tnfrsf1a
mmu04612	Organismal Systems	Immune system	mmu04612	Antigen processing and presentation	4/184	87/9784	0.0811524678752316	0.422892643973664	0.379003341882971	12317/14972/15024/19141	4	Calr/H2-K1/H2-T10/Lgmn
mmu00270	Metabolism	Amino acid metabolism	mmu00270	Cysteine and methionine metabolism	3/184	55/9784	0.0844435553494773	0.422892643973664	0.379003341882971	14629/14854/232087	3	Gclc/Gss/Mat2a
mmu00790	Metabolism	Metabolism of cofactors and vitamins	mmu00790	Folate biosynthesis	2/184	26/9784	0.0851857110422388	0.422892643973664	0.379003341882971	11647/18478	2	Alpl/Pah
mmu00280	Metabolism	Amino acid metabolism	mmu00280	Valine, leucine and isoleucine degradation	3/184	57/9784	0.0917116577292284	0.422892643973664	0.379003341882971	11364/74147/58875	3	Acadm/Ehhadh/Hibadh
