# Supplementary material for: BIRC3 RNA Editing Modulates Lipopolysaccharide-Induced Liver Inflammation: Potential Implications for Animal Health
Source: Int J Mol Sci. 2025 Mar 24;26(7):2941. doi: 10.3390/ijms26072941 (PMC11988743; doi:10.3390/ijms26072941)
Supplement: Supplementary file 1 [file ijms-26-02941-s001.zip › Supplementary Table S4.csv]

	ONTOLOGY	ID	Description	GeneRatio	BgRatio	pvalue	p.adjust	qvalue	geneID	Count
GO:0046632	BP	GO:0046632	alpha-beta T cell differentiation	6/103	138/28891	1.04102484927601e-05	0.00774986212688766	0.00550214175637937	Rsad2/Pla2g2d/Gpr18/Ifng/Irf1/Il18	6
GO:0070943	BP	GO:0070943	neutrophil-mediated killing of symbiont cell	3/103	15/28891	1.94084342687581e-05	0.00774986212688766	0.00550214175637937	Pomc/F2/Ctsg	3
GO:0043367	BP	GO:0043367	CD4-positive, alpha-beta T cell differentiation	5/103	99/28891	2.86340958988041e-05	0.00774986212688766	0.00550214175637937	Rsad2/Pla2g2d/Ifng/Irf1/Il18	5
GO:0070942	BP	GO:0070942	neutrophil mediated cytotoxicity	3/103	17/28891	2.88558696213902e-05	0.00774986212688766	0.00550214175637937	Pomc/F2/Ctsg	3
GO:0043374	BP	GO:0043374	CD8-positive, alpha-beta T cell differentiation	3/103	22/28891	6.45081028394542e-05	0.0120950361918646	0.00858706936802036	Gpr18/Ifng/Irf1	3
GO:0001906	BP	GO:0001906	cell killing	7/103	286/28891	7.62739295598964e-05	0.0120950361918646	0.00858706936802036	Klrb1f/Pomc/F2/Ctsg/Cxcl10/Ifng/Il18	7
GO:0035458	BP	GO:0035458	cellular response to interferon-beta	4/103	63/28891	7.72023586714764e-05	0.0120950361918646	0.00858706936802036	Gm5431/Ifit1/Irf1/Gm12185	4
GO:0035710	BP	GO:0035710	CD4-positive, alpha-beta T cell activation	5/103	131/28891	0.000108883580246772	0.0157462408356871	0.011179302004284	Rsad2/Pla2g2d/Ifng/Irf1/Il18	5
GO:0046631	BP	GO:0046631	alpha-beta T cell activation	6/103	221/28891	0.000144330664505618	0.0170043087384566	0.0120724879509311	Rsad2/Pla2g2d/Gpr18/Ifng/Irf1/Il18	6
GO:0043950	BP	GO:0043950	positive regulation of cAMP-mediated signaling	3/103	30/28891	0.000166577969975489	0.0184215637384659	0.0130786913887876	Ffar4/Pomc/Gpr3	3
GO:0043372	BP	GO:0043372	positive regulation of CD4-positive, alpha-beta T cell differentiation	3/103	33/28891	0.000222122684400267	0.0229682523740573	0.0163066875757585	Ifng/Irf1/Il18	3
GO:0002828	BP	GO:0002828	regulation of type 2 immune response	3/103	34/28891	0.00024298873920871	0.0229682523740573	0.0163066875757585	Rsad2/Irf1/Il18	3
GO:0007189	BP	GO:0007189	adenylate cyclase-activating G protein-coupled receptor signaling pathway	5/103	159/28891	0.000268777421398543	0.0229682523740573	0.0163066875757585	Cnr1/Cxcl10/Gpr3/Ptger2/Gpr157	5
GO:0002446	BP	GO:0002446	neutrophil mediated immunity	3/103	41/28891	0.000425097534759743	0.0319673346139327	0.0226957336452781	Pomc/F2/Ctsg	3
GO:0001909	BP	GO:0001909	leukocyte mediated cytotoxicity	5/103	185/28891	0.000537655199549956	0.033162617206883	0.0235443441312025	Klrb1f/Pomc/F2/Ctsg/Il18	5
GO:0045199	BP	GO:0045199	maintenance of epithelial cell apical/basal polarity	2/103	10/28891	0.000555955486983845	0.033162617206883	0.0235443441312025	Lhx2/Lin7b	2
GO:0071351	BP	GO:0071351	cellular response to interleukin-18	2/103	10/28891	0.000555955486983845	0.033162617206883	0.0235443441312025	Ifng/Il18	2
GO:0045066	BP	GO:0045066	regulatory T cell differentiation	3/103	45/28891	0.000560046733788326	0.033162617206883	0.0235443441312025	Pla2g2d/Ifng/Irf1	3
GO:2000516	BP	GO:2000516	positive regulation of CD4-positive, alpha-beta T cell activation	3/103	45/28891	0.000560046733788326	0.033162617206883	0.0235443441312025	Ifng/Irf1/Il18	3
GO:0050900	BP	GO:0050900	leukocyte migration	7/103	398/28891	0.000569392873084036	0.033162617206883	0.0235443441312025	Dbh/Gpr18/Ctsg/Ccl4/Cxcl10/Ifng/Chst4	7
