# Supplementary material for: BIRC3 RNA Editing Modulates Lipopolysaccharide-Induced Liver Inflammation: Potential Implications for Animal Health
Source: Int J Mol Sci. 2025 Mar 24;26(7):2941. doi: 10.3390/ijms26072941 (PMC11988743; doi:10.3390/ijms26072941)
Supplement: Supplementary file 1 [file ijms-26-02941-s001.zip › Supplementary Table S5.csv]

	category	subcategory	ID	Description	GeneRatio	BgRatio	pvalue	p.adjust	qvalue	geneID	Count	SYMBOL
mmu05160	Human Diseases	Infectious disease: viral	mmu05160	Hepatitis C	4/37	167/9784	0.0034862604969407	0.0831815027530906	0.0756581885030666	58185/15957/15945/15978	4	Rsad2/Ifit1/Cxcl10/Ifng
mmu04623	Organismal Systems	Immune system	mmu04623	Cytosolic DNA-sensing pathway	3/37	82/9784	0.00359060329964538	0.0831815027530906	0.0756581885030666	20303/15945/16173	3	Ccl4/Cxcl10/Il18
mmu04061	Environmental Information Processing	Signaling molecules and interaction	mmu04061	Viral protein interaction with cytokine and cytokine receptor	3/37	95/9784	0.00542624153029129	0.0931504796033338	0.0847255256484079	20303/15945/16173	3	Ccl4/Cxcl10/Il18
mmu04710	Organismal Systems	Environmental adaptation	mmu04710	Circadian rhythm	2/37	34/9784	0.00723443676300791	0.0996396261632803	0.0906277642159626	18030/225998	2	Nfil3/Rorb
mmu04974	Organismal Systems	Digestive system	mmu04974	Protein digestion and absorption	3/37	108/9784	0.00773900009035187	0.0996396261632803	0.0906277642159626	69700/12836/12821	3	Col22a1/Col7a1/Col17a1
mmu05321	Human Diseases	Immune disease	mmu05321	Inflammatory bowel disease	2/37	62/9784	0.0228241102326852	0.207785888452058	0.188992785613012	15978/16173	2	Ifng/Il18
mmu04060	Environmental Information Processing	Signaling molecules and interaction	mmu04060	Cytokine-cytokine receptor interaction	4/37	294/9784	0.0242080646740262	0.207785888452058	0.188992785613012	20303/15945/15978/16173	4	Ccl4/Cxcl10/Ifng/Il18
mmu04657	Organismal Systems	Immune system	mmu04657	IL-17 signaling pathway	2/37	93/9784	0.0480119162166164	0.353230526450821	0.321282747614952	15945/15978	2	Cxcl10/Ifng
mmu00533	Metabolism	Glycan biosynthesis and metabolism	mmu00533	Glycosaminoglycan biosynthesis - keratan sulfate	1/37	14/9784	0.0516951735977975	0.354973525371543	0.3228681017687	26887	1	Chst4
mmu04620	Organismal Systems	Immune system	mmu04620	Toll-like receptor signaling pathway	2/37	104/9784	0.0585863057984111	0.377149343577271	0.343038237898591	20303/15945	2	Ccl4/Cxcl10
mmu04668	Environmental Information Processing	Signal transduction	mmu04668	TNF signaling pathway	2/37	118/9784	0.0730876263918204	0.415026042194918	0.377489195251381	15945/16362	2	Cxcl10/Irf1
mmu00531	Metabolism	Glycan biosynthesis and metabolism	mmu00531	Glycosaminoglycan degradation	1/37	21/9784	0.0765582019582858	0.415026042194918	0.377489195251381	109685	1	Hyal3
mmu00592	Metabolism	Lipid metabolism	mmu00592	alpha-Linolenic acid metabolism	1/37	25/9784	0.0904796588956001	0.455838659007314	0.414610532975482	18782	1	Pla2g2d
mmu00512	Metabolism	Glycan biosynthesis and metabolism	mmu00512	Mucin type O-glycan biosynthesis	1/37	32/9784	0.11435240169219	0.471131894971825	0.42852057897284	272411	1	B3gnt6
mmu00350	Metabolism	Amino acid metabolism	mmu00350	Tyrosine metabolism	1/37	40/9784	0.140889362784294	0.512759219347177	0.466382938394468	13166	1	Dbh
mmu04062	Organismal Systems	Immune system	mmu04062	Chemokine signaling pathway	2/37	193/9784	0.165087630643409	0.512759219347177	0.466382938394468	20303/15945	2	Ccl4/Cxcl10
mmu04613	Organismal Systems	Immune system	mmu04613	Neutrophil extracellular trap formation	2/37	209/9784	0.186758748253164	0.512759219347177	0.466382938394468	18602/13035	2	Padi4/Ctsg
mmu00591	Metabolism	Lipid metabolism	mmu00591	Linoleic acid metabolism	1/37	55/9784	0.18857654856832	0.512759219347177	0.466382938394468	18782	1	Pla2g2d
mmu05332	Human Diseases	Immune disease	mmu05332	Graft-versus-host disease	1/37	60/9784	0.203892232921815	0.512759219347177	0.466382938394468	15978	1	Ifng
mmu04024	Environmental Information Processing	Signal transduction	mmu04024	cAMP signaling pathway	2/37	224/9784	0.207439438410229	0.512759219347177	0.466382938394468	18976/19217	2	Pomc/Ptger2
